# Supplementary material for: Incomplete Recovery from the Radiocontrast-Induced Dysregulated Cell Cycle, Adhesion, and Fibrogenesis in Renal Tubular Cells after Radiocontrast (Iohexol) Removal
Source: Int J Mol Sci. 2023 Jun 30;24(13):10945. doi: 10.3390/ijms241310945 (PMC10341645; doi:10.3390/ijms241310945)
Supplement: Supplementary file 1 [file ijms-24-10945-s001.zip]

Archive with 5 entries (5 files):
- SUPP.S1.CIN.NRK52E.tif
- SUPP.S2.CIN.HK2.72-120hr.tif
- SUPP.videoS3(A).control.60hr.avi
- SUPP.videoS3(B).i75.60hr.avi
- SUPP.videoS3(C).i75m.60hr.avi
